# Supplementary material for: Tailoring the Properties of Marine-Based Alginate Hydrogels: A Comparison of Enzymatic (HRP) and Visible-Light (SPS/Ruth)-Induced Gelation
Source: Mar Drugs. 2026 Jan 2;24(1):22. doi: 10.3390/md24010022 (PMC12842925; doi:10.3390/md24010022)
Supplement: Supplementary file 1 [file marinedrugs-24-00022-s001.zip]

Archive with 1 entries (1 files):
- marinedrugs-4046686-supplementary.png
